# Supplementary material for: A randomized controlled study incorporating an electromechanical gait machine, the Hybrid Assistive Limb, in gait training of patients with severe limitations in walking in the subacute phase after stroke
Source: PLoS One. 2020 Feb 28;15(2):e0229707. doi: 10.1371/journal.pone.0229707 (PMC7048283; doi:10.1371/journal.pone.0229707)
Supplement: S3 Appendix — (XLSX) [file pone.0229707.s003.xlsx]

## Sheet: Dataset
CASE	GROUP	AGE	DIAGNOSIS (I=Infarction; H=Hemorrhage)	PARETIC SIDE (L=Left; R=Right)	FMAMotor_T1	FMAMotor_T2	FMAMotor_T3	BBS_T1	BBS_T2	BBS_T3	2MWT_T1	2MWT_T2	2MWT_T3	FAC_T1	FAC_Week1	FAC_Week2	FAC_Week3	FAC_T2	FAC_T3	BI_T1	BI_T2	BI_T3	NIHSS_T1	Question_1	Question_2
100	CONV	65	I	L	13	29	30	5	13	34	2	27	75	0	1	2	2	1	4	35	45	90	10	8
101	HAL	40	I	L	4	13	21	7	10	49	4	17	120.5	0	1	2	3	3	5	45	65	90	15	1	4
102	HAL	48	H	L	7	9	11	4	10	42	0	23	22	0	0	0	1	2	4	25	40	90	16	9	9
103	CONV	59	I	L	9	28	30	5	21	46	0.5	8	137	0	0	0	2	2	5	35	60	95	8
104	HAL	64	I	L	2	4	9	5	9	40	0	10	31	0	0	0	0	1	4	35	40	90	12	8.3	8.5
105	CONV	57	H	R	31	27		22	44		42	106		1	1	2	3	3		65	80			8.3
106	HAL	28	H	L	12	22	26	20	51	56	16.25	81	180	1	2	3	3	4	5	60	100	100	5	10	10
107	CONV	60	H	R	4	26	29	8	25	53	0	55	93	0	0	1	2	3	4	40	65	95	11	9.5
108	HAL	66	I	L	14	28	26	8	28	53	7	70	76	0	1	2	2	2	5	55	75	100	8	6	6.5
109	CONV	63	I	R	4	4	18	6	9	26	0.5	4	23	0	0	1	1	1	3	40	35	65	22
110	CONV	61	I	L	8	5	6	3	4	3	0	0	0	0	0	0	0	0	0	25	45	55	13	2
111	HAL	58	I	L	6	15	21	9	49	52	7	50	101	1	1		2	3	5	50	65	100	11	9	9
112	CONV	58	I	R	19	16		15	17		2.5	15		1	1	2	2	2		45	60		13
113	CONV	24	H	L	25	28	30	13	36	55	23	62	143.5	1	2	2	2	3	5	50	75	100	11	10
114	HAL	58	I	R	15	19	22	15	26	48	7.5	23.5	43	0	0	1	1	1	3	15	40	80	9	8	8
115	CONV	65	I	R	4	4	4	8	19	27	2	14	25	0	1	1	2	3	2	35	45	65	19
116	CONV	55	H	L	24	27	28	22	53	56	12.5	117	137.5	1	1	1	2	4	5	35	90	100	8	10
117	HAL	55	I	L	8	11	13	4	11	11	3.5	13	16.5	1	1	1	2	2	3	35	60	70	11
118	CONV	60	H	L	7	7	11	5	9	25	0	7	18.5	0	0	1	1	2	2	25	20	50	12	10
119	HAL	64	I	R	2	4	14	3	9	37	0	3.5	36	0	0	0	1	2	3	30	60	75	12
120	CONV	52	I	R	6	13	11	7	24	51	0	19	64	0	2	2	2	3	4	45	55	100	13
121	CONV	39	H	L	5	11	23	11	32	52	20.5	33	115	1	2	2	2	3	5	55	65	95	8	8
122	HAL	65	I	R	4	6	2	6	14	7	0	0	5	0	0	0	0	0	2	30	35	60	19
123	CONV	57	I	R	4	3	13	23	39	54	4	67	146	0	1	2	3	3	5	40	65	90	18
124	HAL	53	H	L	23	24	30	12	49	52	5.5	68.5	119	1	1	2	2	3	5	35	65	100	7	10	10
125	CONV	55	H	R	4	4	13	6	11	45	0	0	36	0	0	0	0	0	4	25	35	70	18
126	HAL	23	I	L	6	5	23	23	31	54	6	29	54	0	1	1	2	3	5	55	65	95	8	6.4	9.7
127	HAL	49	H	L	8	20	23	8	41	51	7	20.5	110.5	0	1	1	2	3	5	35	55	95	9	7.2	7.8
128	HAL	55	I	L	10	25	29	6	38	21	4	21	36	1	1	2	2	3	4	50	70	60	13	9	9
129	CONV	54	H	L	14	16	12	14	26	16	14	22.5	13.5	0	0	0	1	2	3	45	50	40	13	10
130	HAL	57	H	L	4	4	16	13	12	29	0	8	25.5	0	0	1	2	1	2	20	50	60	16	7	10
131	HAL	52	I	L	15	18	19	9	18	32	0	5	29.5	0	0	1	2	2	4	30	50	85	13	10	10
